# Supplementary material for: Computed Tomography Prevalence of Cervicothoracic Endplate Junction Alterations in Dogs
Source: Animals (Basel). 2025 Apr 18;15(8):1171. doi: 10.3390/ani15081171 (PMC12023942; doi:10.3390/ani15081171)
Supplement: Supplementary file 1 [file animals-15-01171-s001.zip]

Archive with 1 entries (1 files):
- animals-3557519-supplementary.pdf
